# Supplementary material for: General practice organisational models and heart failure medication adherence: multi-level evidence from a regional cohort in Emilia-Romagna, Italy
Source: Int J Qual Health Care. 2025 Dec 19;38(1):mzaf124. doi: 10.1093/intqhc/mzaf124 (PMC12933156; doi:10.1093/intqhc/mzaf124)
Supplement: mzaf124_Supplementary_Data [file mzaf124_supplementary_data.zip]

Archive with 2 entries (2 files):
- record_2025.11.17.docx
- suppl_2025.07.17.docx
